# Supplementary material for: Sensitivity Analysis of an Individual-Based Model for Simulation of Influenza Epidemics
Source: PLoS One. 2012 Oct 29;7(10):e45414. doi: 10.1371/journal.pone.0045414 (PMC3483224; doi:10.1371/journal.pone.0045414)
Supplement: Model S1 — Description of the individual-based model used in this study. (TEX) [file pone.0045414.s009.tex]

  % Template for PLoS
% Version 1.0 January 2009
%
% To compile to pdf, run:
% latex plos.template
% bibtex plos.template
% latex plos.template
% latex plos.template
% dvipdf plos.template

\documentclass[10pt]{article} %change font to 10 before submission

% amsmath package, useful for mathematical formulas
\usepackage{amsmath}
% amssymb package, useful for mathematical symbols
\usepackage{amssymb}

% graphicx package, useful for including eps and pdf graphics
% include graphics with the command \includegraphics
\usepackage{graphicx}

% cite package, to clean up citations in the main text. Do not remove.
\usepackage{cite}

\usepackage{color} 

% Use doublespacing - comment out for single spacing
\usepackage{setspace} 
%\doublespacing

\usepackage{lineno}
\linenumbers

% Text layout
\topmargin 0.0cm
\oddsidemargin 0.5cm
\evensidemargin 0.5cm
\textwidth 16cm 
\textheight 21cm

% Bold the 'Figure #' in the caption and separate it with a period
% Captions will be left justified
\usepackage[labelfont=bf,labelsep=period,justification=raggedright]{caption}

% Use the PLoS provided bibtex style
\bibliographystyle{plos2009}

% Remove brackets from numbering in List of References
\makeatletter
\renewcommand{\@biblabel}[1]{\quad#1.}
\makeatother


% Leave date blank
\date{}

%\date{1/6/2012}

\pagestyle{myheadings}
%% ** EDIT HERE **


%% ** EDIT HERE **
%% PLEASE INCLUDE ALL MACROS BELOW

%% END MACROS SECTION

\begin{document}


% Title must be 150 characters or less
\begin{flushleft}
{\Large
\textbf{Sensitivity Analysis of an Individual-Based Model for Simulation of Influenza Epidemics \\ Supporting Information}
}
% Insert Author names, affiliations and corresponding author email.
\\
Elaine O. Nsoesie$^{1,\ast}$, 
Richard J. Beckman$^{1}$, 
Madhav V. Marathe$^{1, 2}$
\\
\bf{1} Network Dynamics and Simulation Science Laboratory/Virginia Bioinformatics Institute/Virginia Tech, Blacksburg, Virginia, USA
\\
\bf{2} Department of Computer Science/ Virginia Tech, Blacksburg, Virginia, USA 
\\
$\ast$ E-mail: Corresponding onelaine@vt.edu \\
%date: 01/06/2012
\end{flushleft}


\section*{Individual-based Model}


The individual-based model used in this study is a network based epidemiology model that was introduced in \cite{Bisset:2009}. The model is composed of a social network and a disease model. To derive the social contact network, we define a synthetic population with detailed representation of individuals and activities describing their movements. In this paper, we study synthetic populations representing Montgomery county in Virginia, and New York City and surrounding metropolitan regions. 

Generation of the network is described in four steps: (i) creation of the synthetic population including synthetic representations of households in a region, (ii) assignment of timed activities to each of the individuals in each household, (iii) assignment of activities to realistic geographical locations and (iv) person-to-person contact network enabling disease transmission. The synthetic population is created using US census, land use and survey data. Synthetic individuals and households are defined using an iterative proportional fit to joint demographic distributions from the 2000 US census data provided in SF3 and PUMA (Public Use Microdata Area) files \cite{Barrett:2001}. Individuals are defined based on a set of demographic variables and assigned to households located in designated geographical regions. Demographic variables include household income, family size, gender, age etc. Each of the approximately 20 million individuals in the network representing New York City and surrounding metropolitan regions are assigned demographic details. Each individual is also assigned to a household with other individuals. The population is defined such that a survey of the synthetic population at a block level is statistically identical to the census data \cite{Beckman:1996}. Since the population is synthetic, confidentiality of the original data is preserved. See \cite{Beckman:1996}, \cite{Speckman:1997a} and \cite{Speckman:1997b} for additional details on this process. 


Once the population is developed, each household is assigned an activity template. The activity templates are based on several thousand responses to an activity or time-use survey. The activity templates include a set of daily activities for each of the individuals in the household. For example a child might have the following activity schedule: {{home $\rightarrow$ bus $\rightarrow$ school $\rightarrow$ bus $\rightarrow$ home}}, while an adult would have a different schedule: {{home $\rightarrow$ carpool $\rightarrow$ work $\rightarrow$ carpool $\rightarrow$ home}}.  The National Household Transportation Survey is used in creating the activity templates assigned to each household for the synthetic populations used in this study. Each of the synthetic households is matched to a survey household using a decision tree. The decision tree uses demographic information in the matching. Presently, this activity based modeling approach is considered the \emph{de facto} standard in transportation science \cite{Barrett:2011}. See \cite{Bowman:2001} and \cite{Bowman:1998} for additional details.


Activities are assigned to realistic geographical locations based on a gravity model and land-use data \cite{Beckman:1996}. Location assignments are adjusted for each household based on ``the distance from the previous activity and its \emph{attractiveness}, a measure of how likely that the activity happens there - number of employees, school enrollment, square feet of retail shopping etc." \cite{Eubank:2010}. In addition, the commute time and time spent at the activity are also considered to ensure the likelihood of activity occurring at that location. The addresses for activity locations in a region are obtained from Dun and Bradstreet's Strategic Database Marketing Records.


Start and end times are also assigned to each activity such that each individual has a minute-by-minute schedule for the entire day. Synthetic persons interact with one another and their environments (locations of work, school, daycare etc.) based on their schedule. These interactions result in time-varying contact networks. References for the modeling approaches used in constructing the individual-based model is given in Table S2 as presented in \cite{Barrett:2011}. 


\begin{table}
\centering
%\small
 
\caption*{Table S2: Models and Modeling Approaches used in the Individual-based Model}
\label{tab:meds}

\footnotesize
\begin{tabular}{ | l |  l | }
\hline
\textbf{Models} & \textbf{References} \\ \hline
Urban Population Mobility & \cite{Barrett:2009}, \cite{Bowman:1998}, \\ 
Models                      &\cite{TRBC}, and \cite{TRB} \\ \hline
Natural Disease History   & \cite{Bailey:1975}, \cite{Elveback:1976}, \\ 
                          & \cite{Halloran:2008}, \cite{Hethcote:2000}, and \\ 
                          & \cite{Longini:2005} \\ \hline
Transmission Models  & \cite{Halloran:2008}, \cite{Hethcote:2000}, and \\ 
    & \cite{Longini:2005} \\  \hline
Social Network Models & \cite{Eubank:2004}, \cite{Halloran:2008}, \\ 
   & \cite{Newman:2003} \\ \hline
Types of Interventions & \cite{Ferguson:2005}, \cite{Ferguson:2006},\\ 
    &\cite{Halloran:2002}, and \cite{Halloran:2008} \\   \hline
\end{tabular}
\end{table}


We define a contact network by representing individuals and locations as nodes in a graph. Contacts between individuals, and contacts between individuals and locations are represented using edges. Each node representing an individual is labeled with demographic attributes. Nodes representing locations are labeled based on the characteristics of the locations such as the geographical coordinates. Multiple edges between individuals and locations are used to indicate multiple visits. This process results in a realistic contact network for each geographical region. A person-to-person contact network is then defined using a directed weighted edge graph. The edge weights represent contact durations in seconds and the nodes are individuals in the synthetic population. For example, w(u,v) would indicate that node u and v have w(u,v) seconds of contact each day.  


A computational model is developed to describe disease transmission between individuals in the synthetic population. In this study, we use a simple SEIR model. However, more complicated models can be used. The parameters of the SEIR disease model are the incubation period, infectious period and transmissibility. Both the incubation and infectious periods are defined using probability distributions. At the start of an epidemic simulation, each individual is assigned a disease state (susceptible, exposed, infectious and recovered). Typically, in simulations involving no assumption of immunity, most of the synthetic individuals are susceptible to the disease at the start. Transition from one disease state to another is probabilistic and timed (for example, it may be represented by the incubation period distribution). Characteristics of individuals (such as age) and type of contact can also influence transition between disease states. Each individuals' health state is noted at the start of each day.  


For the disease model used in this study, the probability that an infectious person \textit{u} infects a susceptible person \textit{v} is given by:

%{\small
\begin{equation}
\mathrm{
\mathit{
\displaystyle Pr(w(u,v))  = 1-(1-\tau)^{w(u,v)}
 }
 }
\end{equation}
%}
\noindent where $\tau$ is the probability of transmission per unit of contact time between persons \textit{u} and \textit{v} \cite{Bisset:2009}. \textit{w(u,v)} is the contact duration between \textit{u} and \textit{v} measured in seconds. 

Simulations are run by randomly selecting a number of people to introduce the disease into the population. New infections can also be introduced into the population during the course of an epidemic. For example, the simulation can be seeded such that five individuals are infected each day during the epidemic. During each simulation, we keep track of information on all contacts, duration of contact, and which contacts result in infection. In addition, the epidemic can be replicated several times to capture several possible realizations of the disease process. 


\bibliographystyle{plos2009}
\bibliography{References}


\end{document}
