# Supplementary material for: Sensitivity Analysis of an Individual-Based Model for Simulation of Influenza Epidemics
Source: PLoS One. 2012 Oct 29;7(10):e45414. doi: 10.1371/journal.pone.0045414 (PMC3483224; doi:10.1371/journal.pone.0045414)
Supplement: Table S1 — Analysis of contributions of the parameters to the variance observed in the total attack rate, peak proportion infected, and peak time. The first row shows the total variance in each of the three outcome measures, while the rows beneath display the fraction of the total variance explained by each factor. t is used to represent transmissibility, inc abbreviates incubation period distribution and infc represents the infectious period distribution. The infectious period distribution explains the highest proportion of the variation observed in all three measures. (TEX) [file pone.0045414.s010.tex]

  % Template for PLoS
% Version 1.0 January 2009
%
% To compile to pdf, run:
% latex plos.template
% bibtex plos.template
% latex plos.template
% latex plos.template
% dvipdf plos.template

\documentclass[10pt]{article} %change font to 10 before submission

% amsmath package, useful for mathematical formulas
\usepackage{amsmath}
% amssymb package, useful for mathematical symbols
\usepackage{amssymb}

% graphicx package, useful for including eps and pdf graphics
% include graphics with the command \includegraphics
\usepackage{graphicx}

% cite package, to clean up citations in the main text. Do not remove.
\usepackage{cite}

\usepackage{color} 

% Use doublespacing - comment out for single spacing
\usepackage{setspace} 
%\doublespacing

\usepackage{lineno}
\linenumbers

% Text layout
\topmargin 0.0cm
\oddsidemargin 0.5cm
\evensidemargin 0.5cm
\textwidth 16cm 
\textheight 21cm

% Bold the 'Figure #' in the caption and separate it with a period
% Captions will be left justified
\usepackage[labelfont=bf,labelsep=period,justification=raggedright]{caption}

% Use the PLoS provided bibtex style
\bibliographystyle{plos2009}

% Remove brackets from numbering in List of References
\makeatletter
\renewcommand{\@biblabel}[1]{\quad#1.}
\makeatother


% Leave date blank
\date{}

%\date{1/6/2012}

\pagestyle{myheadings}
%% ** EDIT HERE **


%% ** EDIT HERE **
%% PLEASE INCLUDE ALL MACROS BELOW

%% END MACROS SECTION

\begin{document}


% Title must be 150 characters or less
\begin{flushleft}
{\Large
\textbf{Sensitivity Analysis of an Individual-Based Model for Simulation of Influenza Epidemics \\ Supporting Information}
}
% Insert Author names, affiliations and corresponding author email.
\\
Elaine O. Nsoesie$^{1,\ast}$, 
Richard J. Beckman$^{1}$, 
Madhav V. Marathe$^{1, 2}$
\\
\bf{1} Network Dynamics and Simulation Science Laboratory/Virginia Bioinformatics Institute/Virginia Tech, Blacksburg, Virginia, USA
\\
\bf{2} Department of Computer Science/ Virginia Tech, Blacksburg, Virginia, USA 
\\
$\ast$ E-mail: Corresponding onelaine@vt.edu \\
%date: 01/06/2012
\end{flushleft}


\begin{table*}[!h]
\centering
%\small{
\caption*{Table S1: ANOVA on the total attack rate, peak infected proportion and peak time.}
 \label{Tablevariance} 
\begin{tabular}{| l | l | l | l |}
%\small{
\hline
Factor & Total Attack Rate &Peak Infected Proportion & Peak Time \\ \hline
Total Variance  &25.36   &$6.48 \times 10^{-2}$   & $5.06 \times 10^{6}$ \\ \hline
t &2.659  &0.0063  &$4.25 \times 10^{5}$ \\  
infc &21.67  &0.0511 &$3.23 \times 10^{6}$ \\ 
inc &0.008  &0.0058  &$6.46 \times 10^{5}$ \\ \hline
t*infc &0.6744  &0.0003  &$3.99 \times 10^{5}$ \\
t*inc &0.0332   &0.0003  &$1.07 \times 10^{4}$    \\
infc*inc  &0.0701  &0.0008  & $5.61 \times 10^{4}$   \\
t*inf*inc &0.0866  &0.0000   & $4.73 \times 10^{2}$ \\
\hline
\end{tabular}
%}
\caption*{\footnotesize{The first row shows the total variance in each of the three outcome measures, while the rows beneath display the fraction of the total variance explained by each factor. t is used to represent transmissibility, inc abbreviates incubation period distribution and infc represents the infectious period distribution. The infectious period distribution explains the highest proportion of the variation observed in all three measures.}}
\end{table*}


\end{document}
